# Supplementary material for: Nitro-Oleic Acid (NO2-OA) Improves Systolic Function in Dilated Cardiomyopathy by Attenuating Myocardial Fibrosis
Source: Int J Mol Sci. 2021 Aug 22;22(16):9052. doi: 10.3390/ijms22169052 (PMC8396484; doi:10.3390/ijms22169052)
Supplement: Supplementary file 1 [file ijms-22-09052-s001.zip]

Archive with 1 entries (1 files):
- ijms-1351984-supplementary.pdf
